# Supplementary material for: More than Just a Game: A Longitudinal Pilot Study on the Outcome Effects of Home-Based Digital Cognitive Rehabilitation in Outpatients with Mild Cognitive Impairment
Source: Brain Sci. 2026 May 29;16(6):582. doi: 10.3390/brainsci16060582 (PMC13297541; doi:10.3390/brainsci16060582)
Supplement: Supplementary file 1 [file brainsci-16-00582-s001.zip]

Archive with 10 entries (6 files):
- brainsci-4309575-supplementary/
- brainsci-4309575-supplementary/Supplementary Materials/
- brainsci-4309575-supplementary/Supplementary Materials/S1 - Detailed list of neuropsychological and psychological outcome measures.pdf
- brainsci-4309575-supplementary/Supplementary Materials/S2 - Neurotablet® training outputs.pdf
- brainsci-4309575-supplementary/Supplementary Materials/S3 - Radar Plots .pdf
- brainsci-4309575-supplementary/__MACOSX/
- brainsci-4309575-supplementary/__MACOSX/Supplementary Materials/
- brainsci-4309575-supplementary/__MACOSX/Supplementary Materials/._S1 - Detailed list of neuropsychological and psychological outcome measures.docx
- brainsci-4309575-supplementary/__MACOSX/Supplementary Materials/._S2 - Neurotablet® training outputs.docx
- brainsci-4309575-supplementary/__MACOSX/Supplementary Materials/._S3 - Radar Plots .docx
